# Supplementary material for: Detecting Impending Malnutrition of (Pre-) Frail Older Adults in Domestic Smart Home Environments
Source: Nutrients. 2021 Jun 7;13(6):1955. doi: 10.3390/nu13061955 (PMC8227994; doi:10.3390/nu13061955)
Supplement: Supplementary file 1 [file nutrients-13-01955-s001.zip]

Archive with 1 entries (1 files):
- nutrients-1224453-supplementary.pdf
